# Supplementary material for: Stable and High-Throughput Single-Cell Sorting of Food Bacteria Using Spatiotemporal Video-Enhanced Raman Tweezers
Source: Foods. 2026 Jun 18;15(12):2208. doi: 10.3390/foods15122208 (PMC13298320; doi:10.3390/foods15122208)
Supplement: Supplementary file 1 [file foods-15-02208-s001.zip]

Archive with 1 entries (1 files):
- foods-4309218-supplementary.pdf
